# Supplementary material for: Genetic Characterizations and Molecular Evolution of the Measles Virus Genotype B3’s Hemagglutinin (H) Gene in the Elimination Era
Source: Viruses. 2021 Sep 30;13(10):1970. doi: 10.3390/v13101970 (PMC8540759; doi:10.3390/v13101970)
Supplement: Supplementary file 1 [file viruses-13-01970-s001.zip]

Archive with 1 entries (1 files):
- viruses-1361199.pdf
